# Supplementary material for: miRNA expression and function in thyroid carcinomas: a comparative and critical analysis and a model for other cancers
Source: Oncotarget. 2016 May 28;7(32):52475–92. doi: 10.18632/oncotarget.9655 (PMC5239568; doi:10.18632/oncotarget.9655)
Supplement: Supplementary file 2 [file oncotarget-07-52475-s002.xlsx]

## Sheet: Legend
	Synthesis of reported modulated miRNAs in the general miRNA expression profiles studies of thyroid carcinomas following literature analysis, until October 2015.
	The current terminology of miRNAs was used in accordance with miRBase (v21). When a miRNA was not recognized as a true miRNA by miRBase, it was discarded.
	When validations were performed, if an alternative quantification methodology and/or the analysis of the validation sample set was not able to confirm the modulation of the miRNA, this miRNA was discarded.
		miRNA described modualted between tumor samples and normal samples in the study.
		miRNA described modulated between tumor samples and normal samples in the study, this modulation was confirmed on the same samples by another methodology.
		miRNA described modulated between tumor samples and normal samples in the study, this modulation was validated on independant samples by another methodology.
	The studies referenced in blue considered a minimum percentage of cancer cells to determine the inclusion of a tumor sample in the study.
	The double yellow border makes a separation between qPCR and microarray studies (left) and small RNA deep sequencing studies (right).
	N: number of miRNAs modulated in the study.

## Sheet: up-regulated miRNAs in PTC
PTC/NT up
miRNA	He et al. 2005	Pallante et al. 2006	Tetzlaff et al. 2007	Nikiforova et al. 2008	Yip et al. 2011	Lassalle et al. 2011	Huang et al. 2013	Dettmer et al. 2013	Zhang et al. 2013	Jacques et al. 2013	Wang et al. 2013	Peng et al. 2014	Swierniak et al. 2013	TCGA 2014	Mancikova et al. 2015	Saiselet et al. 2015	Riesco-Eizaguirre et al. 2015
N	12	12	9	10	5	10	11	10	10	25	9	8	19	43	10	32	42
Let-7d-3p
Let-7e-3p
Let-7e-5p
1-3p
10b-5p
15a-3p
15a-5p
16-5p
17-3p
21-3p
21-5p
22-3p
22-5p
23b-3p
23b-5p
24-3p
27b-3p
29a-3p
29b-3p
29c-3p
31-3p
31-5p
32-5p
33b-5p
34a-3p
34a-5p
34b-5p
92b-3p
96-5p
99b-5p
106b-5p
122-5p
125a-5p
125b-5p
134-5p
135b-3p
135b-5p
136-5p
141-3p
141-5p
143-5p
145-3p
146a-5p
146b-3p
146b-5p
147b
151a-5p
155-5p
181a-3p
181a-5p
181b-3p
181b-5p
181c-3p
181c-5p
181d-5p
182-5p
183-3p
183-5p
184
187-3p
187-5p
195-5p
196a-5p
199a-3p
199b-3p
200a-3p
200a-5p
200b-3p
200c-3p
202-3p
203a-3p
205-5p
217
221-3p
221-5p
222-3p
222-5p
223-5p
224-5p
324-5p
335-3p
340-5p
362-3p
371b-5p
372-3p
373-3p
374a-5p
375
409-3p
423-3p
424-5p
425-3p
429
450b-5p
497-5p
508-3p
509-3p
513c-5p
514a-3p
542-3p
551b-3p
551b-5p
556-5p
589-5p
590-3p
623
653-5p
654-3p
660-5p
744-3p
744-5p
891a-5p
944
1307-3p
2110
3065-3p
3065-5p
3613-5p
3913-5p
4443
4520a-3p
4532
4709-3p
4709-5p
6842-3p

## Sheet: down-regulated miRNAs in PTC
PTC/NT down
miRNA	He et al. 2005	Pallante et al. 2006	Tetzlaff et al. 2007	Nikiforova et al. 2008	Yip et al. 2011	Lassalle et al. 2011	Huang et al. 2013	Dettmer et al. 2013	Zhang et al. 2013	Jacques et al. 2013	Wang et al. 2013	Peng et al. 2014	Swierniak et al. 2013	TCGA 2014	Mancikova et al. 2015	Saiselet et al. 2015	Riesco-Eizaguirre et al. 2015
N	5	7	8	0	11	5	6	6	5	6	5	3	25	77	5	30	36
Let-7b-5p
Let-7c-5p
Let-7d-5p
Let-7f-5p
1-3p
7-3p
7-5p
9-5p
10a-5p
10b-5p
15b-5p
18-5p
19b-3p
20b-5p
25-3p
26a-5p
26b-3p
26b-5p
28-3p
28-5p
29c-3p
30a-3p
30a-5p
30b-5p
30c-3p
30c-5p
30e-3p
34b
92a-3p
99a-5p
100-5p
106b-3p
106b-5p
107
126-3p
126-5p
127-3p
130a-3p
130b-3p
134-5p
135a-3p
138-3p
138-5p
139-3p
139-5p
140-3p
140-5p
142-3p
142-5p
143-3p
144-3p
144-5p
145-3p
145-5p
148a-3p
148a-5p
148b-3p
149-3p
150-5p
151a-3p
152-3p
153-3p
183-3p
186-5p
191-5p
193a-5p
195-5p
199a-3p
199a-5p
199b-3p
199b-5p
204-3p
204-5p
210-3p
218-5p
219-5p
223-3p
300
325
335-3p
338-3p
342-3p
345-3p
345-5p
363-3p
367-3p
374a-5p
374b-5p
379-5p
382-5p
425-5p
448
451a
455-3p
455-5p
484
486-3p
486-5p
494-3p
495-3p
504-3p
504-5p
514a-3p
532-5p
574-3p
575
577
582-3p
584-5p
585-3p
638
652-3p
660-5p
708-3p
708-5p
873-3p
873-5p
874-3p
876-3p
876-5p
1179
1180-3p
1225-3p
1228-3p
1238-3p
1248
1249-3p
1270
1275
1291
3200-3p
3607-3p
3609
3664-3p
3687
3943
4485-3p
4521
4732-3p
4732-5p

## Sheet: up-regulated miRNAs in FTC
FTC/NT up
miRNA	Nikiforova et al. 2008	Reddi et al. 2011	Lassalles et al. 2011	Rossing et al. 2012	Dettmer et al. 2013	Wojtas et al. 2014	Mancikova et al. 2015
N	6	3	0	7	10	5	26
30b-3p
30c-3p
30d-3p
32-3p
34a-5p
93-3p
96-5p
98-3p
107
122-5p
125a-3p
146b-3p
146b-5p
148b-3p
181a-3p
181b-5p
182-3p
182-5p
183-3p
183-5p
187-3p
215-5p
221-3p
222-3p
301a-3p
301b
335-3p
340-3p
362-5p
375
449a
597-5p
637
671-3p
874-3p
892a
941
1226-3p
1248
1301
5010-3p

## Sheet: down-regulated miRNAs in FTC
FTC/NT down
miRNA	Nikiforova et al. 2008	Reddi et al. 2011	Lassalles et al. 2011	Rossing et al. 2012	Dettmer et al. 2013	Wojtas et al. 2014	Mancikova et al. 2015
N	0	3	17	40	6	8	5
Let-7d-5p
Let-7g-5p
Let-7i-3p
Let-7i-5p
1-3p
9-3p
9-5p
10a-5p
15b-5p
17-5p
18a-5p
18b-5p
19a-3p
20a-5p
23a-3p
26a-5p
27a-3p
31-3p
31-5p
33a-5p
34b-3p
99a-5p
100-5p
101-3p
101-5p
106a-5p
125a-5p
125b-5p
130a-3p
138-5p
139-5p
140-5p
142-3p
142-5p
143-3p
144-3p
144-5p
146a-5p
146b-5p
150-3p
150-5p
153-3p
190-5p
193a-3p
193b-3p
197-3p
199a-3p
199a-5p
199b-5p
202-3p
204-5p
205-5p
218-3p
218-5p
223-3p
299-5p
326
328-3p
365a-3p
422a
429
451a
455-3p
455-5p
486-3p
486-5p
542-5p
574-3p
638
663a
675-5p
708-5p
876-5p
943
1184
1247-5p
1249
1275
1297

## Sheet: modulated miRNAs in ATC
ATC/NT down
miRNA	Visone et al. 2007	Nikiforova et al. 2008	Braun et al. 2010	Hebant et al. 2014
N	18	0	27	16
Let-7c-5p
Let 7f-5p
Let 7g-5p
Let-7i-5p
7-5p
19a-3p
19b-3p
25-3p
26a-5p
26b-5p
29a-3p
29b-3p
29c-3p
30a-3p
30a-5p
30b-5p
30c-5p
30d-5p
30e-5p
32-5p
92a-3p
98-5p
99a-5p
99b-5p
125a-5p
125b-5p
129-3p
130a-3p
135a-5p
138-5p
141-3p
144-3p
145-5p
148b-3p
151a-3p
152-3p
200a-3p
200b-3p
200c-3p
203a-5p
224-5p
331-3p
513a-3p
514a-3p
ATC/NT up
Authors	Visone et al. 2007	Nikiforova et al. 2008	Braun et al. 2010	Hebant et al. 2014
N	4	10	1	1
let-7a-5p
let-7f-5p
21-5p
137
155-5p
187-3p
198
181b-5p
205-5p
214-3p
221-3p
222-3p
224-5p
302c-3p
659-3p
